# Supplementary material for: Arabidopsis NMD3 Is Required for Nuclear Export of 60S Ribosomal Subunits and Affects Secondary Cell Wall Thickening
Source: PLoS One. 2012 Apr 27;7(4):e35904. doi: 10.1371/journal.pone.0035904 (PMC3338764; doi:10.1371/journal.pone.0035904)
Supplement: Table S2 — Statistical analysis of dynamic changes of RER/SER during stem development in the wild-type and AtNMD3-ΔNES OE line. (XLS) [file pone.0035904.s014.xls]

## Sheet: COL-1
			RER								AREA	Mean	min	max
			mean	min	max	angle	length
col-1-2-1a-2		1	102.037	62.463	129.43	-33.111	0.11			1	0.934	79.18	0	228
		2	95.335	70.037	121.333	-27.979	0.145			2	0.343	88.691	0	236
		3	77.171	51.562	105.854	0	0.236			3	0.403	81.724	0	182
		4	90.905	59.332	116.819	0	0.094
col-1-3-1a-16		1	56.673	20.257	90.107	0	0.501			1	0.516	66.693	0	183
		2	67.99	50.504	95.975	0	0.177			2	0.323	69.78	0	200
										3	0.65	60.998	0	198
col-1-3-1a-17		1	87.693	49.565	123.558	0	0.392			1	1.001	103.422	11	219
		2	93.023	70.319	119.027	0	0.249			2	0.335	86.899	0	205
		3	93.575	53	132	0	0.08			3	0.352	89.875	23	198
		4	83.077	56.245	122.14	0	0.276
col-1-3-1a-18
		1	70.551	23.073	95.622	0	0.202			1	0.22	80.072	0	161
		2	69.822	52.662	109.818	0	0.16			2	0.986	96.214	0	241
		3	64.288	36.422	89.387	0	0.135			3	0.216	59.063	4	142
col-1-3-7-1		1	93.893	69	107.594	0	0.066			1	0.509	102.66	0	234
		2	78.347	49.523	120.433	0	0.616			2	0.281	93.187	25	173
										3	0.176	87.82	33	151
										4	0.277	85.269	0	228
col-1-3-7-2		1	73.828	20.784	115.865	0	0.644
										1	0.38	62.894	3	128
										2	0.428	79.729	0	204
col-1-3-7-3		1	57.055	23.601	99.497	0	0.518			1	0.847	59.022	0	173
		2	53.054	20.544	85.339	0	0.089			2	0.517	70.247	0	208
col-1-3-7-4		1	83.277	63.214	99.962	0	0.138			1	0.421	94.32	0	219
		2	94.065	58.859	137.836	0	0.284			2	0.506	82.151	0	200
		3	89.855	65.007	121.56	0	0.273			3	0.426	93.755	7	204
col-1-2-1a-2b		1	86.165	49.774	119.148	0	0.319			1	0.353	88.272	0	230
		2	87.21	59.167	116.285	0	0.196			2	0.8	79.207	0	232
		3	81.47	69.726	97.629	0	0.131			3	0.093	76.474	12	139
		4	101.897	63.396	126.973	0	0.106			4	0.381	81.518	0	164
		5	78.469	47.551	116.978	0	0.225
		6	67.716	26.448	104.159	0	0.421			总面积	12.674
						总长度	6.783	12.674
								RER
								Col-1	RER平均值=	0.53519

## Sheet: Col-2
			RER				um				AREA	Mean	min	max
			mean	min	max	angle	length
col-2-8-1		1	70.157	0	120.419	0	0.244			1	0.325	107.621	0	220
		2	56.53	0	139.239	0	0.452			2	0.617	97.293	0	226
col-2-8-2		1	145.928	84.184	202.32	0	0.352			1	0.567	131.591	0	222
		2	100.133	62.834	153.745	0	0.265			2	1.148	139.032	0	255
		3	123.791	49.336	181.477	0	0.538
col-2-8-3		1	89.723	26.937	134.212	0	0.095			1	1.101	104.271	0	244
		2	39.323	10.327	70.429	0	0.088			2	0.207	153.111	0	255
col-2-8-4		1	97.712	43.805	168.195	0	0.281			1	1.641	151.098	0	255
		2	84.851	36.615	135.02	0	0.493			2	0.097	112.175	1	233
		3	68.775	20.755	104.016	0	0.102
		4	65.398	24.343	111	0	0.098
		5	59.936	27.694	88.857	0	0.085
		6	68.111	9.971	109.48	0	0.128
		SER						3.221
		1	93.222	55.108	147.122	0	0.121
		2	95.039	58.783	125.47	0	0.102
									0.223
col-2-8-5		1	66.968	15.154	93.536	0	0.089			1	0.651	161.508	0	250
		2	74.076	19.721	118.4	0	0.145			2	1.341	123.831	0	255
		3	90.208	54.958	123.036	0	0.076
col-2-8-6		1	66.392	17.014	121	0	0.238			1	1.09	156.865	0	255
		2	64.385	0	138.845	0	1.02
col-2-8-7		1	73.027	0	162.584	0	0.934			1	1.721	152.841	0	255
		2	103.643	60.114	149.039	0	0.367			2	1.2	194.436	0	255
col-2-8-8		1	78.134	46.093	113.377	0	0.176			1	3.398	172.626	0	255
		2	71.838	0.879	145.97	0	0.682			2	0.024	84.391	3	152
		3	83.156	71.131	104.134	0	0.108
		4	96.32	45	127.969	0	0.116
		5	70.668	5.244	149.866	0	0.735
		6	74.841	0	132.902	0	0.352
		7	67.064	25.006	116.801	0	0.179
		8	76.252	41.142	103.438	0	0.092
		9	83.254	58.899	106	0	0.115
		10	87.38	22.729	149.478	0	0.169
		11	93.364	38.298	145.188	0	0.188
col-2-8-10		1	73.662	32.566	140	0	0.459			1	1.668	173.463	0	255
		2	94.303	47.128	140.812	0	0.216			2	0.799	176.048	0	255
col-2-8-11		1	108.695	7.62	186.123	0	0.955			1	0.41	108.181	0	219
col-2-8-12		1	139.347	78	163.103	0	0.136			1	0.24	159.657	80	230
		2	116.566	91.145	136.55	0	0.064
		3	138.067	112	156.916	0	0.073
		4	105.567	83.831	144.28	0	0.074
		5	125.313	114	139	0	0.032
col-2-8-13		1	86.05	8.952	179.836	0	1.297			1	1.416	162.823	0	255
		2	50.935	30.695	102.817	0	0.148			2	0.424	88.766	0	205
								9.235
		SER
		1	79.884	36.837	122.878	0			0.254
col-2-8-14		1	57.577	5.384	115.756	0	0.199			1	0.116	127.328	0	255
		2	69.701	32.167	100.889	0	0.295			2	0.909	98.094	0	225
								0.494
		SER1	87.057	51.774	114.105	0	0.071
		2	101.739	50	143.408	0	0.069
		3	66.764	23.103	92.07	0	0.074
									0.214
col-2-8-15		1	100.012	55.602	145.635	0	0.291			1	0.566	105.202	0	255
		2	70.009	35.504	86.769	0	0.058
		3	74.749	11	107.872	0	0.152
		4	74.805	20.344	139.722	0	0.256
								0.757
col-2-8-15		SER1	157.228	129.341	177.862	0			0.111
col-2-8-16		1	19.872	0	110	0	0.195			1	1.13	103.54	0	251
		2	64.93	3.554	119.493	0	0.633			2	0.137	129.795	0	255
col-2-8-17		1	48.967	0	173.471	0	1.559			1	1.848	145.668	0	255
		2	51.543	0.545	98	0	0.181
col-2-8-18		1	68.07	0	147.813	0	0.908			1	1.178	163.582	0	255
		2	25.424	0	90.2	0	0.498			2	0.448	144.819	0	249
col-2-8-21		1	65.188	5.751	92.509	0	0.093			1	0.656	73.239	0	232
		2	77.611	3.614	151.773	0	0.33
		3	86.01	23.881	166.258	0	0.439
		4	65.85	17.893	136.85	0	0.436
		5	66.024	15.836	148.045	0	0.109
		6	42.125	13.828	68.805	0	0.07
								5.451
		SER1	62.228	7.538	140.874	0	0.469
		2	67.878	30.426	116.128	0	0.082
									0.551
col-2b-2		1	82.968	34.962	137.641	0	0.271			1	2.044	160.146	0	255
		2	77.782	31.412	142.798	0	0.423
		3	94.475	36.379	181.043	0	0.286
		4	94.899	14.451	156	0	0.191
		5	109.641	0	161.333	0	0.149
		6	49.381	2.834	120.882	0	0.12
		7	52.635	21.303	101.422	0	0.074
		8	77.043	43.39	103.97	0	0.068
col-2b-3		1	47.554	5.225	88.281	0	0.091			1	1.238	143.823	0	255
		2	89.78	51.526	132.689	0	0.206
		3	92.052	28	146.948	0	0.21
		4	116.75	41	180.915	0	0.189
		5	65.892	0	138.177	0	0.647	RER	SER
								2.925		统计总面积	30.355
							总长度	22.083	1.353	30.355
						Col-1	RER平均值=	0.53519
						Col-2	RER平均值	0.727491
						Col-2	SER平均值	0.0445726

## Sheet: raw data
	RER									SER
Position	Position1(Col-1)			Position2(Col-2)			Position3(Col-3)			Position1(Col-1)		Position2(Col-2)		Position3(Col-3)
Col	Area(μm2)	RER length(μm)	RER length/Area(μm-1)	Area(μm2)	RER length(μm)	RER length/Area(μm-1)	Area(μm2)	RER length(μm)	RER length/Area(μm-1)	SER length(μm)	SER length/Area(μm-1)	SER length(μm)	SER length/Area(μm-1)	SER length(μm)	SER length/Area(μm-1)
	3.36	0.585	0.174107	0.942	0.696	0.738854	1.59909	0	0	0	0	0	0	0	0
	1.489	0.678	0.455339	1.715	1.155	0.673469	0.886377	0	0	0	0	0	0	0	0
	1.688	0.997	0.59064	1.308	0.183	0.139908	4.75237	0	0	0	0	0	0	0.556442	0.117087
	1.422	0.497	0.349508	1.738	1.187	0.682969	1.08418	0.677908	0.625275	0	0	0.223	0.128308	0	0
	1.243	0.682	0.548673	1.992	0.31	0.155622	1.34219	0	0	0	0	0	0	0.417669	0.311185
	0.808	0.644	0.79703	1.09	1.258	1.15413	1.95846	0.294195	0.150218	0	0	0	0	0.386416	0.197306
	1.364	0.607	0.445015	2.921	1.301	0.445395	2.63478	0.670953	0.254652	0	0	0	0	0	0
	1.353	0.695	0.513673	3.422	2.912	0.850964	3.12641	0.330459	0.105699	0	0	0	0	0	0
	1.627	1.398	0.85925	2.467	0.675	0.273612				0	0	0	0
	2.90907	2.14337	0.736792	0.41	0.955	2.32927				0	0	0	0
	3.33359	0.989384	0.296792	0.24	0.379	1.57917				0	0	0	0
	5.19028	2.01154	0.38756	1.84	1.445	0.785326				0	0	0.508	0.276087
	5.60249	1.31792	0.235239	1.025	0.494	0.481951				0	0	0.214	0.20878
	2.68268	2.86	1.0661	0.566	0.757	1.33746				0	0	0	0
	2.79024	1.82103	0.652643	1.267	0.828	0.653512				0	0	0	0
	2.89009	1.09571	0.379128	1.848	1.74	0.941558				0	0	0	0
	4.21334	0.638871	0.15163	1.626	1.406	0.864699				0	0	0	0
				0.656	1.477	2.25152						0.551	0.839939
				2.044	1.582	0.773973						0	0
				1.238	1.343	1.08481						0	0
				0.802931	1.39915	1.74255						0	0
				1.63891	1.08695	0.663215						0	0
				1.60178	2.85294	1.78111						0	0
				0.721701	2.0308	2.81391						0	0
Sample(n)	17			24			8			17		24		8
	RER									SER
Position	Position2(AtNMD3∆NES OE-2)			Position3(AtNMD3∆NES OE-3)			Position4(AtNMD3∆NES OE-4)			Position2(AtNMD3∆NES OE-2)		Position3(AtNMD3∆NES OE-3)		Position4(AtNMD3∆NES OE-4)
AtNMD3∆NES OE	Area(μm2)	RER length(μm)	RER length/Area(μm-1)	Area(μm2)	RER length(μm)	RER length/Area(μm-1)	Area(μm2)	RER length(μm)	RER length/Area(μm-1)	SER length(μm)	SER length/Area(μm-1)	SER length(μm)	SER length/Area(μm-1)	SER length(μm)	SER length/Area(μm-1)
	0.224	0.108	0.482143	2.874	1.289	0.448504	3.94937	3.94937	0.139035	0.204	0.910714	0.188	0.0654141	0.144769	0.0366562
	0.205	0.071	0.346341	1.472	0.457	0.310462	2.27556	2.27556	0.276509	0	0	0.479	0.325408	0.218502	0.0960211
	0.288	0.335	1.16319	0.845	0.302	0.357396	9.08954	9.08954	0	0	0	1.51	1.78698	0.288629	0.031754
	0.246	0.378	1.53659	1.365	0	0	3.97307	3.97307	0.177917	0.267	1.08537	0.798	0.584615	0.809555	0.203761
	0.278	0.207	0.744604	0.794	0	0	2.37462	2.37462	0.181959	0	0	1.242	1.56423	0.932865	0.392848
	0.373	0.247	0.662198	0.301	0.185	0.614618				0	0	1.222	4.0598
	0.329	0.414	1.25836	0.747	0.141	0.188755				0	0	0.554	0.741633
	0.24	0	0	1.397	0.14	0.100215				0.189	0.7875	0.191	0.136722
	3.38132	2.24637	0.664347	1.454	1.318	0.906465				0	0	0.447	0.307428
	2.94531	1.74364	0.592007	1.368	1.072	0.783626				0	0	0.287	0.209795
	3.0224	0.661457	0.218852	1.439	1.463	1.01668				0	0	0.874	0.607366
	2.78345	2.30923	0.829628	1.126	0.482	0.428064				0	0	0.537	0.476909
	1.90211	1.55468	0.817347	0.487	0.303	0.622177				0	0	1.077	2.2115
	3.35121	2.1574	0.643769	1.451	0.707	0.48725				0	0	0.167	0.115093
	2.27646	0.695808	0.305653	0.582	0.409	0.702749				0	0	1.069	1.83677
	2.7569	1.29511	0.46977	1.58	1.684	1.06582				0	0	2.083	1.31835
	2.89989	1.23481	0.425811	2.429	0.751	0.309181				0	0	2.47	1.01688
	1.64342	3.36466	2.04736	3.069	0	0				0	0	4.117	1.34148
	2.41716	1.72724	0.714575	1.553	0	0				0	0	2.743	1.76626
				0.714	0.476	0.666667						0.301	0.421569
				1.888	0	0						4.362	2.31038
				2.101	0	0						1.945	0.92575
				0.973	0	0						0.693	0.71223
				0.808	0	0						1.046	1.29455
				2.337	0.224	0.0958494						0.638	0.273
				1.297	0.89	0.686199						0.414	0.319198
				2.003	0	0						1.2	0.599101
				0.597283	0.224462	0.375805						0	0
				1.1151	0	0						1.44213	1.29327
				0.44977	0	0						1.05904	2.35462
				2.35386	0.668242	0.283892						0.56935	0.241879
				2.13941	1.59163	0.743961						1.43638	0.67139
				0.870093	0	0						2.25855	2.59575
Sample(n)	19			33			5			19		33		5
*Position AtNMD3∆NES OE-2 corresponsed to Col-1(Fg.7)

## Sheet: Sheet1
length/Area(mm-1)	RER			SER
	Position1	Position2	Position3	Position1	Position2	Position3
Col	0.5082±0.2526	1.0500±0.7044	0.1420±0.2166	0.0000±0.0000	0.0605±0.1810	0.0594±0.1099
AtNMD3∆NES OE	0.7328±0.4859	0.3392±0.3425	0.1551±0.1004	0.1465±0.3512	1.0450±0.9247	0.1522±0.1513

## Sheet: Sheet2
	df	sum sq	mean sq	F value	P value
ER	1	2.062	2.062	8.1022	0.004877474**
AtNMD3∆NES OE	1	1.787	1.7874	7.0232	0.008683311**
Position	2	6.531	3.2653	12.8303	5.68107E-06***
ER:AtNMD3∆NES OE	1	10.373	10.3732	40.7591	1.15871E-09***
ER:Position	2	3.3	1.6501	6.4837	0.001865769**
ER:AtNMD3∆NES OE:Position	2	9.719	4.8594	19.0939	2.54003E-08***
Residuals	202	51.401	0.2545

## Sheet: Sheet3
		Col_RER_Position2	AtNMD3∆NES OE_SER_Position3	AtNMD3∆NES OE_RER_Position2	Col_RER_Position1	AtNMD3∆NES OE_RER_Position3	AtNMD3∆NES OE_RER_Position4	AtNMD3∆NES OE_SER_Position3	AtNMD3∆NES OE_SER_Position2	Col_RER_Position3	Col_SER_Position2	Col_SER_Position3	Col_SER_Position1
		1.05	1.045	0.7328	0.5082	0.3392	0.1551	0.1522	0.1465	0.142	0.0605	0.0594	0
Col_SER_Position1	0	0	0	0.0001	0.003	0.0145	0.2762	0.2799	0.1952	0.259	0.3535	0.393
Col_SER_Position3	0.0594	0	0	0.002	0.0247	0.0836	0.3728	0.3765	0.3428	0.3741	0.4978
Col_SER_Position2	0.0605	0	0	0	0.004	0.0221	0.353	0.3573	0.291	0.3477
Col_RER_Position3	0.142	0.0001	0	0.0051	0.052	0.1636	0.4822	0.4861	0.4916
AtNMD3∆NES OE_SER_Position2	0.1465	0	0	0.0005	0.0195	0.0953	0.4867	0.4911
AtNMD3∆NES OE_SER_Position4	0.1522	0.0006	0.0004	0.016	0.0904	0.2224	0.4965
AtNMD3∆NES OE_RER_Position4	0.1551	0.0006	0.0004	0.0164	0.0921	0.2259
AtNMD3∆NES OE_RER_Position3	0.3392	0	0	0.0046	0.1338
Col_RER_Position1	0.5082	0.0008	0.0004	0.0956
AtNMD3∆NES OE_RER_Position2	0.7328	0.0235	0.0182
AtNMD3∆NES OE_SER_Position3	1.045	0.4855
Col_RER_Position2	1.05

## Sheet: Sheet4
Length/Area(µm-1)	RER						SER
	RER_Position1		RER_Position2		RER_Position3		SER_Position1		SER_Position2		SER_Position3
Col	0.5082	0.2526	1.05	0.7044	0.142	0.2166	0	0	0.0605	0.181	0.0594	0.1099
AtNMD3∆NES OE	0.7328	0.4859	0.3392	0.3425	0.1551	0.1004	0.1465	0.3512	1.045	0.9247	0.1522	0.1513
Sample	RER(μm)	SER(μm)	Area(um2)	RER/Area	SER/Area	samples number
Col-Position1	19.6608	0	36.0323	0.545644	0	17
Col-Position2	29.4528	1.59713	35.1203	0.838627	0.0454758	24
Col-Position3	1.97351	0.0782639	17.3838	0.113526	0.0045021	5
AtNMD3∆NES OE-Position2	20.7504	0.749	31.5626	0.657436	0.0237306	19
AtNMD3∆NES OE-Position3	23.1998	51.386	53.6155	0.432706	0.958417	44
AtNMD3∆NES OE-Position4	2.31728	0.217504	21.6622	0.106974	0.0100407	5
